# Supplementary material for: PRP: pathogenic risk prediction for rare nonsynonymous single nucleotide variants
Source: Hum Genet. 2025 May 29;144(6):679–94. doi: 10.1007/s00439-025-02751-z (PMC12170803; doi:10.1007/s00439-025-02751-z)
Supplement: Supplementary file 2 — Supplementary Material 2 [file 439_2025_2751_MOESM2_ESM.xlsx]

## Sheet: Table S1
Table S1. The number and proportion of variant types in the training and test datasets.
N(P), and N(B) represent the total number of variants in pathogenic, and benign, respectively.
		Training	Test 1	Test 2	Test 3
nsSNV	N	50883	4920	13127	282
	%	100	100	100	100
	N(P)	26383	2841	6840	239
	%	51.8503	57.7439	52.1063	84.7518
	N(B)	24500	2079	6287	43
	%	48.1497	42.2561	47.8937	15.2482
missense	N	37803	3173	13127	219
	%	74.294	64.4919	100	77.6596
	N(P)	13371	1110	6840	176
	%	35.3702	34.9827	52.1063	80.3653
	N(B)	24432	2063	6287	43
	%	64.6298	65.0173	47.8937	19.6347
start_lost	N	335	18	0	8
	%	0.658373	0.365854	0	2.83688
	N(P)	325	17	0	8
	%	97.0149	94.4444	0	100
	N(B)	10	1	0	0
	%	2.9851	5.5556	0	0
stop_gained	N	12720	1726	0	54
	%	24.9985	35.0813	0	19.1489
	N(P)	12667	1711	0	54
	%	99.5833	99.1309	0	100
	N(B)	53	15	0	0
	%	0.4167	8.691	0	0
stop_lost	N	25	3	0	1
	%	0.049132	0.060976	0	0.35461
	N(P)	20	3	0	1
	%	80	100	0	100
	N(B)	5	0	0	0
	%	20	0	0	0

## Sheet: Table S2
Table S2. Description of 34 Features used to train PRP.
Thirty-four features, classified into four categories, were used to develop the model.
Category	Level	Feature name	Description	Imputation	Source
Frequency	allele	gnomAD_AFv2	Allele frequency of gnomAD v2 from 125,748 exomes, all population	0	gnomAD (v2)
		gnomAD_AFv4	Allele frequency of gnomAD v4 from 730,947 exomes, all population	0	gnomAD (v4)
	codon	CFref	CF (codon frequency) including the reference and alternate allele in human-specific codon usage	No missing	Codon Statistics DB
		CFalt
	aa	NPFref	NPF (neighbor preference frequency) in amino acid (window size = 3)	<min	in-house script
		NPFalt
Conservation score	allele	pc100	PhastCons100way, Conservation probability score of negative selection based on the multiple alignments of 100 vertebrate genomes	<min	UCSC
		pc470	PhastCons470way, Conservation probability score of negative selection based on the multiple alignments of 470 vertebrate genomes	<min
		pp100	PhyloP100way, Conservation p-value score computed based on the multiple alignments of 100 vertebrate genomes	<min
		pp470	PhyloP470way, Conservation p-value score computed based on the multiple alignments of 470 vertebrate genomes	<min
		m100_AFref	Multiz100way, Allele frequency of multiple transcript sequence alignments of 100 vertebrate genomes	No missing
		m100_Afalt
	aa	m100_AAFref	Multiz100way, Amino acid frequency of multiple protein sequence alignments of 100 vertebrate genomes	No missing	UCSC
		m100_AAFalt
	codon	pc100codon	Average conservation score of the codon including the variant using PhastCons100way, PhastCons470way, PhyloP100way, PhyloP470way.	<min	in-house script
		pc470codon
		pp100codon
		pp470codon
	domain	pc100domain	Average conservation score of the domain including the variant using PhastCons100way, PhastCons470way, PhyloP100way, PhyloP470way.	<min	in-house script
		pc470domain
		pp100domain
		pp470domain
	gene	pc100gene	Average conservation score of the gene including the variant using PhastCons100way, PhastCons470way, PhyloP100way, PhyloP470way.	No missing	in-house script
		pc470gene
		pp100gene
		pp470gene
Substitution metrics	codon	codonST	Substitution score of human-specific codon	0	ref
	aa	aaST	Substitution score o human-specific amino acid	0
		blosum62	Substitution score of amino acid	No missing	AAindex
		pam250	Substitution score of amino acid	No missing
		grantham	Substitution score of physiochmical property in amino acid	<min
Gene Intolerance	gene	pLi	The probability of being loss-of-function intolerant	0	gnomAD (v4)
		pNull	The probability of being tolerant of both heterozygous and homozygous loss-of-function variants	0
		pRec	The probability of being intolerant of homozygous	0

## Sheet: Table S3
Table S3. Hyperparameter Settings of Five Machine Learning Algorithms.
This table includes the search space and the optimal combinations determined from Optuna.
Algorithm	Parameter	Search space	Best Combination
XGBoost	eta	(1e-3, 0.5)	0.131573
	alpha	(0, 1.0)	0.0464504
	lambda	(0, 1.0)	0.592415
	gamma	(0, 1.0)	0.199674
	max_depth	(5, 10)	8
	n_estimator	(50, 1000)	483
LightGBM	learning_rate	(1e-3, 0.5)	0.368086
	lambda_l1	(0, 1.0)	0.598658
	lambda_l2	(0, 1.0)	0.156019
	max_depth	(5, 10)	9
	num_iternations	(50, 1000)	406
CatBoost	learning_rate	(1e-3, 0.5)	0.131573
	l2_leaf_reg	(0, 1.0)	0.199674
	max_depth	(5, 10)	8
	iterations	(50, 1000)	483
TabNet	n_d	(8, 64)	24
	n_a	(8, 64)	38
	n_steps	(3, 10)	4
	gamma	(1, 2)	1.8022
	n_independent	(1, 5)	1
	n_shared	(1, 5)	5
	lambda_sparse	(1e-7, 0.1)	0.0772245
	optimizer_params	(1e-3, 0.5)	0.00343817
DNN	learning_rate	(1e-3, 0.5)	0.00189304
	dropout	(0, 0.5)	0.0600592
	batch_size	(258, 1024)	512
	n_units	(2, 100)	[62,16,38,89,72,58,56,85]
	n_layers	(1, 10)	8

## Sheet: Table S4
Table S4. Performance Comparison of Five Algorithms in Training Dataset.
Training Dataset consists of 50,883 nsSNVs from ClinVar database, including 26,383 pathogenic variants and 24,500 benign variants.
AUC: area under the receiver operating characteristics curve, AUPRC: area under the precision-recall curve.
F1-score: harmonic mean of precision and sensitivity, MCC: matthews correlation coefficient.
Algorithm	Threshold	AUC	AUCPR	Accuracy	F1-score	MCC	Precision	Recall	Specificity
XGBoost	>0.5	0.9983	0.9985	0.9833	0.9839	0.9666	0.9849	0.9829	0.9838
LightGBM	>0.5	0.9978	0.998	0.9837	0.9843	0.9674	0.9847	0.9839	0.9835
CatBoost	>0.5	0.9978	0.9977	0.9811	0.9818	0.9622	0.9825	0.981	0.9812
TabNet	>0.5	0.9855	0.9875	0.9457	0.9515	0.8904	0.9367	0.9669	0.9197
DNN	>0.5	0.9675	0.973	0.9005	0.9092	0.7992	0.9149	0.9035	0.8967

## Sheet: Table S5
Table S5. Performance of PRP Compared to Twenty Other Prediction Tools in Test Dataset 1.
Test Dataset1 consists of 4,920 nsSNVs from the latest ClinVar database, including 2,841 pathogenic variants and 2,079 benign variants.
AUC: area under the receiver operating characteristics curve, AUPRC: area under the precision-recall curve.
F1-score: harmonic mean of precision and sensitivity, MCC: matthews correlation coefficient.
Method	Threshold	Missing	Missing Rate(%)	AUC	AUPRC	Accuracy	F1-score	MCC	Precision	Recall	Specificity
PRP	>0.5	0	0	0.9993	0.9995	0.9902	0.9915	0.98	0.9926	0.9905	0.9899
ClinPred	>0.5	1893	0.384756	0.9951	0.9919	0.9746	0.9669	0.9463	0.9607	0.9731	0.9754
MetaRNN	>0.5	1973	0.401016	0.9949	0.9913	0.9712	0.9604	0.9377	0.9564	0.9644	0.975
REVEL	>0.5	2263	0.459959	0.9723	0.9543	0.9172	0.8891	0.8242	0.8622	0.9178	0.9169
gMVP	>0.5	2723	0.553455	0.9629	0.9342	0.7947	0.7612	0.645	0.6214	0.9822	0.701
VARITY	>0.5	2394	0.486585	0.9606	0.9382	0.8959	0.8664	0.7828	0.8346	0.9007	0.893
MVP	>0.7	2173	0.441667	0.9532	0.9182	0.8333	0.8068	0.6905	0.6999	0.9522	0.7648
CADD	>0	345	0.070122	0.9528	0.9665	0.6289	0.7594	0.2509	0.6123	0.9996	0.104
DEOGEN2	>0.5	2363	0.480285	0.9523	0.9306	0.8885	0.8527	0.7635	0.8359	0.8703	0.8993
MetaSVM	>0	1986	0.403659	0.9486	0.9211	0.8875	0.85	0.7614	0.8216	0.8804	0.8916
MetaLR	>0.5	1986	0.403659	0.9463	0.9184	0.8732	0.8327	0.7329	0.7969	0.8719	0.8739
MutPred	>0.5	3691	0.750203	0.9367	0.9745	0.8771	0.916	0.6886	0.9034	0.9289	0.7434
VEST4	≥0.5	578	0.11748	0.9307	0.9459	0.8535	0.8801	0.6981	0.8402	0.924	0.7554
M-CAP	>0.025	2563	0.520935	0.9296	0.8905	0.737	0.7712	0.5646	0.6329	0.9868	0.5331
MutationAssessor	>1.935	2421	0.492073	0.8977	0.8567	0.7735	0.7487	0.5743	0.6475	0.8874	0.7037
PROVEAN	≤-2.5	2280	0.463415	0.8945	0.8183	0.8083	0.7681	0.623	0.683	0.8775	0.7691
FATHMM	≤-1.5	2278	0.463008	0.8827	0.8346	0.799	0.7438	0.5838	0.6946	0.8006	0.7981
PolyPhen2	>0.446	2326	0.472764	0.8823	0.8013	0.7729	0.7458	0.5791	0.6358	0.9019	0.6974
SIFT	<0.05	2293	0.466057	0.864	0.7518	0.7214	0.7027	0.5117	0.571	0.9134	0.6131
LIST-S2	>0.85	2492	0.506504	0.8491	0.7544	0.7203	0.6954	0.4913	0.5762	0.8767	0.6308
PrimateAI	>0.803	2013	0.409146	0.8362	0.7196	0.7296	0.4718	0.3818	0.7905	0.3362	0.9501

## Sheet: Table S6
Table S6. Performance of PRP Compared to Twenty Other Prediction Tools in Test Dataset 2.
Test Dataset2 consists of 13,127 nsSNVs from UniProt database, including 6,840 pathogenic variants and 6,287 benign variants.
AUC: area under the receiver operating characteristics curve, AUPRC: area under the precision-recall curve.
F1-score: harmonic mean of precision and sensitivity, MCC: matthews correlation coefficient.
Method	Threshold	Missing	Missing Rate(%)	AUC	AUPRC	Accuracy	F1-score	MCC	Precision	Recall	Specificity
PRP	>0.5	0	0	0.9958	0.9949	0.9848	0.9854	0.9697	0.9923	0.9785	0.9917
MetaRNN	>0.5	540	0.0411366	0.9956	0.9952	0.9708	0.9714	0.9417	0.9813	0.9617	0.9804
ClinPred	>0.5	614	0.0467738	0.9917	0.9905	0.9642	0.9654	0.9283	0.9653	0.9656	0.9627
REVEL	>0.5	1497	0.11404	0.9781	0.9793	0.9244	0.9226	0.8511	0.9576	0.8901	0.9596
VEST4	≥0.5	1094	0.0833397	0.9708	0.9686	0.9124	0.9166	0.8276	0.8815	0.9547	0.8694
gMVP	>0.5	3220	0.245296	0.9604	0.9631	0.8483	0.8661	0.7169	0.7828	0.9693	0.7242
MutPred	>0.5	5880	0.447932	0.9583	0.9889	0.9104	0.9442	0.7252	0.9693	0.9203	0.8647
MetaLR	>0.5	614	0.0467738	0.9559	0.9569	0.8543	0.8459	0.722	0.9357	0.7718	0.943
VARITY	>0.5	1103	0.0840253	0.9557	0.9568	0.8906	0.8929	0.7814	0.9019	0.884	0.8977
DEOGEN2	>0.5	1176	0.0895863	0.9492	0.9559	0.8659	0.8604	0.7398	0.9278	0.802	0.9337
MetaSVM	>0	614	0.0467738	0.9441	0.9537	0.8638	0.8563	0.7405	0.944	0.7835	0.9501
M-CAP	>0.025	4156	0.316599	0.9372	0.9706	0.8757	0.9182	0.6766	0.8749	0.966	0.6411
MVP	>0.7	2852	0.217262	0.9315	0.9514	0.8545	0.8796	0.6968	0.8627	0.8972	0.7925
CADD	>0	540	0.0411366	0.9245	0.9135	0.5881	0.7145	0.2826	0.5566	0.9977	0.1501
PolyPhen2	>0.446	1319	0.10048	0.9009	0.8889	0.8272	0.8409	0.6566	0.8012	0.8847	0.7657
PROVEAN	≤-2.5	1542	0.117468	0.8982	0.8877	0.8315	0.8404	0.6646	0.8098	0.8734	0.7883
PrimateAI	>0.803	811	0.0617811	0.8896	0.8893	0.6647	0.5444	0.4336	0.938	0.3834	0.9723
SIFT	<0.05	1648	0.125543	0.8877	0.8661	0.7975	0.817	0.6063	0.7503	0.8968	0.6966
LIST-S2	>0.85	3007	0.22907	0.8798	0.877	0.8016	0.8149	0.6023	0.7946	0.8364	0.7635
MutationAssessor	>1.935	1660	0.126457	0.8787	0.8865	0.7939	0.812	0.5885	0.7749	0.8529	0.7295
FATHMM	≤-1.5	1470	0.111983	0.8685	0.8787	0.7789	0.7582	0.568	0.8429	0.689	0.87

## Sheet: Table S7
Table S7. Performance of PRP Compared to Twenty Other Prediction Tools in Test Dataset 3.
Test Dataset3 consists of 282 nsSNVs from ClinGen database, including 239 pathogenic variants and 43 benign variants.
AUC: area under the receiver operating characteristics curve, AUPRC: area under the precision-recall curve.
F1-score: harmonic mean of precision and sensitivity, MCC: matthews correlation coefficient.
Method	Threshold	Missing	Missing Rate(%)	AUC	AUPRC	Accuracy	F1-score	MCC	Precision	Recall	Specificity
PRP	>0.5	0	0	0.9914	0.9984	0.9858	0.9916	0.9451	0.9916	0.9916	0.9535
ClinPred	>0.5	53	0.187943	0.9768	0.9947	0.9476	0.9686	0.8146	0.9536	0.984	0.7805
MetaRNN	>0.5	58	0.205674	0.9568	0.9846	0.9598	0.9757	0.8616	0.9628	0.9891	0.8293
VARITY	>0.5	108	0.382979	0.9495	0.9861	0.908	0.9441	0.686	0.9441	0.9441	0.7419
DEOGEN2	>0.5	108	0.382979	0.9116	0.9724	0.9023	0.9416	0.6474	0.9257	0.958	0.6452
CADD	>0	6	0.0212766	0.9081	0.9805	0.8551	0.9216	0.1444	0.8545	1	0.0244
REVEL	>0.5	73	0.258865	0.9041	0.9633	0.933	0.9611	0.73	0.9402	0.983	0.6667
VEST4	>0.5	8	0.0283688	0.9017	0.9751	0.927	0.958	0.6837	0.9461	0.9702	0.6667
MetaSVM	>0	58	0.205674	0.8976	0.9682	0.9018	0.9421	0.6403	0.9086	0.9781	0.561
gMVP	>0.5	184	0.652482	0.8958	0.9594	0.8265	0.8944	0.474	0.8276	0.973	0.375
MutationAssessor	>1.935	111	0.393617	0.895	0.969	0.8713	0.9197	0.5981	0.9333	0.9065	0.7188
MutPred	>0.5	110	0.390071	0.8934	0.9864	0.936	0.9653	0.5708	0.9503	0.9808	0.5
PROVEAN	≤-2.5	70	0.248227	0.8629	0.968	0.8113	0.8788	0.4959	0.9539	0.8146	0.7941
MetaLR	>0.5	58	0.205674	0.8596	0.9496	0.8795	0.9299	0.5421	0.8861	0.9781	0.439
PolyPhen2	>0.446	103	0.365248	0.8539	0.9515	0.8603	0.9141	0.542	0.9048	0.9236	0.6
M-CAP	>0.025	60	0.212766	0.8513	0.9375	0.8604	0.9211	0.4131	0.8619	0.9891	0.2564
MVP	>0.7	60	0.212766	0.838	0.9378	0.8874	0.9361	0.562	0.8798	1	0.359
SIFT	<0.05	70	0.248227	0.7878	0.9313	0.8491	0.9106	0.4261	0.9056	0.9157	0.5
PrimateAI	>0.803	67	0.237589	0.7779	0.9155	0.5116	0.5977	0.1952	0.907	0.4457	0.8
LIST-S2	>0.85	77	0.27305	0.7724	0.9305	0.8293	0.8955	0.4309	0.9091	0.8824	0.5714
FATHMM	≤-1.5	61	0.216312	0.7437	0.9189	0.8145	0.8912	0.2694	0.866	0.918	0.3158

## Sheet: Table S8
Table S8. Performance of PRP Compared to Four Other Prediction Tools Across Five Allele Frequency Ranges in Three Test Datasets.
N(All), N(TN), and N(TP) represent the total number of variants in All, TN, and TP, respectively.
N(All, Miss), N(TN, Miss), and N(TP, Miss) represent the total number of missing variants in All, TN, and TP, respectively.
AUC: area under the receiver operating characteristics curve, AUPRC: area under the precision-recall curve.
F1-score: harmonic mean of precision and sensitivity, MCC: matthews correlation coefficient.
Dataset	Tool	Threshold	AF range	AUC	AUPRC	Accuracy	F1-score	MCC	Precision	Recall	Specificity	N(All)	N(TN)	N(TP)	N(All, Miss)	N(TN,Miss)	N(TP,Miss)
Test 1	PRP	< 0.5	All	0.9993	0.9995	0.9902	0.9915	0.98	0.9926	0.9905	0.9899	4920	2079	2841	0	0	0
			< 0.005	0.9992	0.9995	0.9897	0.9917	0.9782	0.9926	0.9908	0.9879	4576	1736	2840	0	0	0
			< 0.001	0.999	0.9997	0.9885	0.9924	0.9689	0.9926	0.9922	0.977	3748	912	2836	0	0	0
			< 0.0005	0.9988	0.9997	0.9894	0.9935	0.9653	0.994	0.9929	0.974	3488	655	2833	0	0	0
			< 0.0001	0.9982	0.9998	0.9917	0.9954	0.953	0.9954	0.9954	0.9577	3121	307	2814	0	0	0
	ClinPred	< 0.5	All	0.9951	0.9919	0.9746	0.9669	0.9463	0.9607	0.9731	0.9754	3027	1873	1154	1893	206	1687
			< 0.005	0.9945	0.9922	0.972	0.9673	0.9428	0.9607	0.974	0.9705	2712	1559	1153	1864	177	1687
			< 0.001	0.991	0.9929	0.9633	0.9689	0.9243	0.9615	0.9765	0.9446	1962	812	1150	1786	100	1686
			< 0.0005	0.9887	0.9934	0.9607	0.9706	0.9116	0.9631	0.9782	0.9262	1730	583	1147	1758	72	1686
			< 0.0001	0.9809	0.9943	0.9588	0.9745	0.8673	0.9677	0.9814	0.8664	1408	277	1131	1713	30	1683
	MetaRNN	< 0.5	All	0.9949	0.9913	0.9712	0.9604	0.9377	0.9564	0.9644	0.975	2947	1879	1068	1973	200	1773
			< 0.005	0.9946	0.9918	0.9681	0.9608	0.9339	0.9564	0.9653	0.9699	2630	1563	1067	1946	173	1773
			< 0.001	0.9908	0.9925	0.9569	0.9622	0.9121	0.9564	0.968	0.9423	1878	814	1064	1870	98	1772
			< 0.0005	0.9882	0.9929	0.952	0.963	0.8948	0.9563	0.9698	0.9197	1646	585	1061	1842	70	1772
			< 0.0001	0.9841	0.9955	0.9554	0.9719	0.8645	0.9686	0.9751	0.8813	1323	278	1045	1798	29	1769
	REVEL	< 0.5	All	0.9723	0.9543	0.9172	0.8891	0.8242	0.8622	0.9178	0.9169	2657	1696	961	2263	383	1880
			< 0.005	0.9723	0.9622	0.9158	0.8981	0.8269	0.8792	0.9177	0.9144	2374	1414	960	2202	322	1880
			< 0.001	0.9674	0.974	0.9069	0.918	0.8104	0.9175	0.9185	0.8918	1687	730	957	2061	182	1879
			< 0.0005	0.9623	0.9774	0.9029	0.9245	0.7886	0.9309	0.9182	0.8748	1473	519	954	2015	136	1879
			< 0.0001	0.9662	0.9906	0.9104	0.9423	0.7466	0.9643	0.9212	0.8689	1183	244	939	1938	63	1875
	VARITY	< 0.5	All	0.9606	0.9382	0.8959	0.8664	0.7828	0.8346	0.9007	0.893	2526	1579	947	2394	500	1894
			< 0.005	0.9614	0.9499	0.8979	0.8815	0.7924	0.8632	0.9006	0.8958	2242	1296	946	2334	440	1894
			< 0.001	0.9655	0.9751	0.9055	0.9178	0.8077	0.9361	0.9003	0.9129	1609	666	943	2139	246	1893
			< 0.0005	0.9659	0.9819	0.9059	0.9271	0.7977	0.9559	0.9	0.9177	1414	474	940	2074	181	1893
			< 0.0001	0.9717	0.9927	0.9068	0.9398	0.7475	0.98	0.9027	0.9238	1148	223	925	1973	84	1889
Test 2	PRP	< 0.5	All	0.9958	0.9949	0.9848	0.9854	0.9697	0.9923	0.9785	0.9917	13127	6287	6840	0	0	0
			< 0.005	0.9934	0.995	0.9815	0.9854	0.9606	0.9923	0.9785	0.9868	10779	3939	6840	0	0	0
			< 0.001	0.9916	0.9952	0.9799	0.9857	0.9518	0.9923	0.9792	0.9814	9629	2794	6835	0	0	0
			< 0.0005	0.9898	0.9953	0.9788	0.9859	0.9431	0.9923	0.9797	0.976	9001	2169	6832	0	0	0
			< 0.0001	0.9867	0.996	0.9793	0.9877	0.9234	0.9929	0.9825	0.9617	8056	1254	6802	0	0	0
	ClinPred	< 0.5	All	0.9917	0.9905	0.9642	0.9654	0.9283	0.9653	0.9656	0.9627	12513	6032	6481	614	255	359
			< 0.005	0.9876	0.9908	0.9567	0.9657	0.9072	0.9657	0.9656	0.9416	10283	3802	6481	496	137	359
			< 0.001	0.9841	0.9914	0.9522	0.966	0.8854	0.9659	0.9662	0.919	9207	2730	6477	422	64	358
			< 0.0005	0.981	0.9919	0.9494	0.9664	0.8636	0.9662	0.9666	0.8965	8590	2116	6474	411	53	358
			< 0.0001	0.9741	0.993	0.9483	0.9693	0.807	0.9694	0.9691	0.8384	7664	1219	6445	392	35	357
	MetaRNN	< 0.5	All	0.9956	0.9952	0.9708	0.9714	0.9417	0.9813	0.9617	0.9804	12587	6083	6504	540	204	336
			< 0.005	0.9931	0.9952	0.9644	0.9714	0.9247	0.9813	0.9617	0.969	10345	3841	6504	434	98	336
			< 0.001	0.9908	0.9953	0.9607	0.9717	0.9079	0.9813	0.9623	0.957	9265	2765	6500	364	29	335
			< 0.0005	0.9884	0.9954	0.9584	0.972	0.8913	0.9815	0.9628	0.9451	8646	2149	6497	355	20	335
			< 0.0001	0.9832	0.9959	0.9575	0.9744	0.8502	0.9838	0.9652	0.9173	7713	1245	6468	343	9	334
	REVEL	< 0.5	All	0.9781	0.9793	0.9244	0.9226	0.8511	0.9576	0.8901	0.9596	11630	5744	5886	1497	543	954
			< 0.005	0.9735	0.9831	0.9116	0.9259	0.8209	0.9646	0.8901	0.9468	9492	3606	5886	1287	333	954
			< 0.001	0.9723	0.9937	0.9007	0.9374	0.7228	0.9888	0.8911	0.9491	7008	1158	5850	1048	96	952
			< 0.0005	0.9712	0.9864	0.9059	0.9293	0.7965	0.972	0.8902	0.9417	8472	2590	5882	1157	204	953
			< 0.0001	0.9712	0.9891	0.903	0.9319	0.7752	0.9778	0.8901	0.9408	7890	2011	5879	1111	158	953
	VARITY	< 0.5	All	0.961	0.9913	0.8904	0.9314	0.6847	0.9813	0.8863	0.912	7346	1182	6164	710	72	638
			< 0.005	0.9557	0.9568	0.8906	0.8929	0.7814	0.9019	0.884	0.8977	12024	5824	6200	1103	463	640
			< 0.001	0.9527	0.9823	0.885	0.9204	0.7222	0.9595	0.8844	0.8869	8236	2043	6193	765	126	639
			< 0.0005	0.9495	0.9675	0.8829	0.9046	0.7544	0.9262	0.884	0.8809	9868	3668	6200	911	271	640
			< 0.0001	0.9495	0.9761	0.8822	0.9134	0.7337	0.9445	0.8843	0.8772	8819	2623	6196	810	171	639
Test 3	PRP	< 0.5	All	0.9914	0.9984	0.9858	0.9916	0.9451	0.9916	0.9916	0.9535	282	43	239	0	0	0
			< 0.005	0.9914	0.9984	0.9858	0.9916	0.9451	0.9916	0.9916	0.9535	282	43	239	0	0	0
			< 0.001	0.991	0.9984	0.9857	0.9916	0.9429	0.9916	0.9916	0.9512	280	41	239	0	0	0
			< 0.0005	0.991	0.9984	0.9857	0.9916	0.9429	0.9916	0.9916	0.9512	280	41	239	0	0	0
			< 0.0001	0.9881	0.9987	0.9885	0.9937	0.9301	0.9916	0.9958	0.9167	262	24	238	0	0	0
	ClinPred	< 0.5	All	0.9768	0.9947	0.9476	0.9686	0.8146	0.9536	0.984	0.7805	229	41	188	53	2	51
			< 0.005	0.9768	0.9947	0.9476	0.9686	0.8146	0.9536	0.984	0.7805	229	41	188	53	2	51
			< 0.001	0.9757	0.9947	0.9471	0.9686	0.8061	0.9536	0.984	0.7692	227	39	188	53	2	51
			< 0.0005	0.9757	0.9947	0.9471	0.9686	0.8061	0.9536	0.984	0.7692	227	39	188	53	2	51
			< 0.0001	0.9668	0.9955	0.9524	0.9737	0.7345	0.9585	0.9893	0.6522	210	23	187	52	1	51
	MetaRNN	< 0.5	All	0.9568	0.9846	0.9598	0.9757	0.8616	0.9628	0.9891	0.8293	224	41	183	58	2	56
			< 0.005	0.9568	0.9846	0.9598	0.9757	0.8616	0.9628	0.9891	0.8293	224	41	183	58	2	56
			< 0.001	0.9549	0.9846	0.9595	0.9757	0.8555	0.9628	0.9891	0.8205	222	39	183	58	2	56
			< 0.0005	0.9549	0.9846	0.9595	0.9757	0.8555	0.9628	0.9891	0.8205	222	39	183	58	2	56
			< 0.0001	0.9312	0.9854	0.961	0.9784	0.7898	0.9628	0.9945	0.6957	205	23	182	57	1	56
	REVEL	< 0.5	All	0.9041	0.9633	0.933	0.9611	0.73	0.9402	0.983	0.6667	209	33	176	73	10	63
			< 0.005	0.9041	0.9633	0.933	0.9611	0.73	0.9402	0.983	0.6667	209	33	176	73	10	63
			< 0.001	0.9019	0.9634	0.9375	0.9638	0.7439	0.9454	0.983	0.6875	208	32	176	72	9	63
			< 0.0005	0.9019	0.9634	0.9375	0.9638	0.7439	0.9454	0.983	0.6875	208	32	176	72	9	63
			< 0.0001	0.8564	0.9647	0.9538	0.9746	0.727	0.9611	0.9886	0.65	195	20	175	67	4	63
	VARITY	< 0.5	All	0.9495	0.9861	0.908	0.9441	0.686	0.9441	0.9441	0.7419	174	31	143	108	12	96
			< 0.005	0.9495	0.9861	0.908	0.9441	0.686	0.9441	0.9441	0.7419	174	31	143	108	12	96
			< 0.001	0.9494	0.9867	0.9128	0.9474	0.6933	0.9507	0.9441	0.7586	172	29	143	108	12	96
			< 0.0005	0.9494	0.9867	0.9128	0.9474	0.6933	0.9507	0.9441	0.7586	172	29	143	108	12	96
			< 0.0001	0.9251	0.9894	0.9231	0.9574	0.5592	0.9643	0.9507	0.6429	156	14	142	106	10	96
